# Supplementary material for: A Hormetic Spatiotemporal Photosystem II Response Mechanism of Salvia to Excess Zinc Exposure
Source: Int J Mol Sci. 2022 Sep 23;23(19):11232. doi: 10.3390/ijms231911232 (PMC9569477; doi:10.3390/ijms231911232)
Supplement: Supplementary file 1 [file ijms-23-11232-s001.zip]

Archive with 1 entries (1 files):
- ijms-1867152-supplementary.pdf
